# Supplementary material for: Biochemical and Initial Structural Characterization of the Monocot Chimeric Jacalin OsJAC1
Source: Int J Mol Sci. 2021 May 26;22(11):5639. doi: 10.3390/ijms22115639 (PMC8197871; doi:10.3390/ijms22115639)
Supplement: Supplementary file 1 [file ijms-22-05639-s001.zip]

Archive with 1 entries (1 files):
- ijms-1208848-supplementary.pdf
